# Supplementary material for: Characterization of Extracellular Vesicles from Human Saliva: Effects of Age and Isolation Techniques
Source: Cells. 2024 Jan 2;13(1):95. doi: 10.3390/cells13010095 (PMC10778510; doi:10.3390/cells13010095)
Supplement: Supplementary file 1 [file cells-13-00095-s001.zip]

Archive with 1 entries (1 files):
- cells-2742500-supplementary.pdf
